# Supplementary material for: An optimal regulation of fluxes dictates microbial growth in and out of steady state
Source: eLife. 2023 Mar 10;12:e84878. doi: 10.7554/eLife.84878 (PMC10110240; doi:10.7554/eLife.84878)
Supplement: Supplementary file 4. — (a) Original values were calculated assuming ≈ 70% of ribosomes were active. We assume all ribosomes are active and recalculated the values accordingly. (b) Source data was not available, so data was approximated from Figure using WebPlotDigitizer (Rohatgi, 2021). (c) Calculated given the total mass of protein per cell in Table 5 and the number of ribosomes in Table 4. A length of 11,984 AA per ribosome and an average amino acid mass of 110 Da /AA was used to calculate total ribosomal mass. [file elife-84878-supp4.xlsx]

## Sheet: Sheet 1
Table 1
Study	Experiment	Source
Bonven & Gulløv, 1979	Translation speed	Taken from Table 1
Lacroute, 1973	Translation speed	Recalculateda from pg. 325
Metzl-Raz et al., 2017	Ribosome content	Digitizeda from Fig. 2A
Paulo et al., 2015	Ribosome content	Digitizedb from Fig. 2A in Metzl-Raz et al. (2017)
Paulo et al., 2016	Ribosome content	Digitized b from Fig. 2A in Metzl-Raz et al. (2017)
Riba et al., 2019	Translation speed	Taken from caption in Fig. 3B
Siwiak & Zielenkiewcz, 2010	Translation speed	Taken from Table 1
Waldron & Lacroute, 1975	Waldron & Lacroute, 1975	Calculatedc from Tables 4 and 5
Xia et al., 2021	Ribosome content	Digitizedb from Fig. 1C
